# Supplementary material for: Assessing Knowledge, Beliefs, and Behaviors around Antibiotic Usage and Antibiotic Resistance among UK Veterinary Students: A Multi-Site, Cross-Sectional Survey
Source: Antibiotics (Basel). 2022 Feb 16;11(2):256. doi: 10.3390/antibiotics11020256 (PMC8868437; doi:10.3390/antibiotics11020256)
Supplement: Supplementary file 1 [file antibiotics-11-00256-s001.zip]

Archive with 1 entries (1 files):
- antibiotics-1542519-supplementary.pdf
